# Supplementary material for: Microbiological Evaluation of Local and Imported Raw Beef Meat at Retail Sites in Oman with Emphasis on Spoilage and Pathogenic Psychrotrophic Bacteria
Source: Microorganisms. 2024 Dec 11;12(12):2545. doi: 10.3390/microorganisms12122545 (PMC11679729; doi:10.3390/microorganisms12122545)
Supplement: Supplementary file 1 [file microorganisms-12-02545-s001.zip]

Archive with 1 entries (1 files):
- microorganisms-3358688-supplementary.pdf
